# Supplementary material for: Mechanism of ribosome stalling by the AMD1 C-terminal tail arrest peptide
Source: Sci Adv. 2026 Mar 27;12(13):eaec5067. doi: 10.1126/sciadv.aec5067 (PMC13025110; doi:10.1126/sciadv.aec5067)
Supplement: Supplementary file 2 — Movies S1 to S3 [file sciadv.aec5067_movies_s1_to_s3.zip]

Archive with 3 entries (3 files):
- aec5067_movie_s1.mp4
- aec5067_movie_s2.mp4
- aec5067_movie_s3.mp4
